# Supplementary material for: Genomic Insights into Antimicrobial Resistance and Plasmid-Mediated Dissemination in Escherichia coli and Klebsiella pneumoniae from Pediatric Outpatients with Acute Diarrhea
Source: Antibiotics (Basel). 2026 Mar 25;15(4):331. doi: 10.3390/antibiotics15040331 (PMC13114209; doi:10.3390/antibiotics15040331)
Supplement: Supplementary file 1 [file antibiotics-15-00331-s001.zip]

Archive with 1 entries (1 files):
- antibiotics-4118834-supplementary.pdf
